# Supplementary material for: Sex Difference on Neurological Outcomes and Post-Cardiac Arrest Care in Out-of-Hospital Cardiac Arrest Patients Treated with Targeted Temperature Management: Post-Hoc Study of a Prospective, Multicenter, Observational Cohort Study
Source: J Clin Med. 2023 Aug 14;12(16):5297. doi: 10.3390/jcm12165297 (PMC10455960; doi:10.3390/jcm12165297)
Supplement: Supplementary file 1 [file jcm-12-05297-s001.zip]

Archive with 1 entries (1 files):
- jcm-2543691-supplementary.pdf
